# Supplementary material for: Monitoring the progress and impact of a multicountry, interdisciplinary research project on childhood stunting: the UKRI GCRF Action Against Stunting Hub MEL protocol
Source: BMJ Paediatr Open. 2024 Jul 20;8(Suppl 1):e002428. doi: 10.1136/bmjpo-2023-002428 (PMC11664339; doi:10.1136/bmjpo-2023-002428)
Supplement: online supplemental file 1 [file bmjpo-8-Suppl_1-s001.xlsx]

## Sheet: Logframe (WP1-25)
UKRI GCRF Action Against Stunting Hub
Logframe: WP1-25
Workpackage	Work package lead(s) and country theme lead(s)/ Responsible for coordinating data collection	Outcomes and outputs	Key	Description of outcomes and outputs	Progress (Date)	Complete (✓)	Indicator	Means of verification
Workpackage 1: Mapping Existing Knowledge and the Drivers of Child Stunting	Todd Rosenstock (ICRAF)	Outcomes	1a	Inform Hub work: populated evidence base; hypotheses setting; scientific priority setting; intervention planning; survey development; policy making			Reference to outputs from this work package in other work package documents; informal/formal meeting minutes referencing this	Other work package outputs as shared on Glasscubes, minutes from meetings, informal (adhoc) feedback from colleagues
			1b	Strengthen Hub understanding of parameters (data integration across the Hub for countries and workpackages)			Work package complete, papers/reports/analysis etc. produced, and research question(s) answered	Monitoring outcomes (completion), shared Hub repository of outputs on Glasscubes, incl. data outputs and narratives, publication of documents also shared on Glasscubes project space
		Outputs	1.1	Report: An assessment of existing national level data on child stunting and main evidence gaps			Report from the work package produced	Hub repository for all reports, papers and presentations on Glasscubes
			1.2	Three peer-reviewed publications: 'Methods for modelling stunting from a whole-child perspective'; 'Drivers of stunting and priorities for intervention'; 'National differences in drivers of stunting: Comparing India, Senegal and Indonesia'			3 x papers from the work package produced	Hub repository for all reports, papers and presentations on Glasscubes
			1.3	Two blogs: 'Development of the map of the stunting landscape'; 'Interdisciplinary science to improve our understanding of the drivers of stunting'			2 x blogs from the work package produced	Hub website and social media platforms, as well as any other platform used by Todd
			1.4	A Bayesian Network model of synergies and interactions of the drivers of child stunting at the national level in India, Senegal and Indonesia			Network model is produced, references to it in other work packages	Shared on Glasscubes platform, citations in other work package documents
Workpackage 2: Identify the Evidence Gaps	Marie Gaarder, Monica Jain (3ie)	Outcomes	2a	Hub colleagues are aware of how to produce evidence gap maps/systematic reviews and have increased capacity to do so			Feedback for training sessions	Feedback is discussed between central team and 3ie, and any remaining questions/gaps in knowledge can be responded to
			2b	Hub colleagues are more aware of theory of change models and have increased capacity to conduct rigorous impact evaluations
		Outputs	2.1	Training on evidence gap maps/systematic reviews			Training manual/document and report from training	Capacity training monitoring record shared on Glasscubes, developed from activity reports and country visit reports
			2.2	Training on theory of change and conducting rigorous impact evaluations
Workpackage 3: An Exploration of the Socio-Cultural Context: The Shared Values Strand	Marie Harder (Uni of Brighton), SubbaRao M Gavaravarapu (India), Risatianti Kolopaking (Indonesia)	Outcomes	3a	Identifying the tacit knowledge around stunting within communities			Frameworks and narratives that go beyond the data produced in sessions - i.e. put meaning to data collected - to be used across Hub work	Saved on Glasscubes, and other work package outputs as shared on Glasscubes, minutes from meetings, informal (adhoc) feedback from colleagues
			3b	Understanding the perceptions of stunting, its causes and consequences amongst affected populations and other stakeholders			Work package complete, papers/reports/analysis etc. produced, and research question(s) answered	Monitoring outcomes (completion), shared Hub repository of outputs on Glasscubes, incl. data outputs and narratives, publication of documents also shared on Glasscubes project space
			3c	Supporting understanding of the perceptions of stunting, its causes and consequences for the whole Hub team
		Outputs	3.1	In-country researchers trained in conducting WeValue process			Training manual/document and report from training	Capacity training monitoring record shared on Glasscubes, developed from activity reports and country visit reports
			3.2	WeValue trigger lists in all three countries			Lists produced for each country	Lists stored on Glasscubes, disseminated to stakeholders
			3.3	Shared value reports/frameworks, incl. narrative and summary of quotes, for each group			Reports and frameworks produced for each country	Hub repository for all reports, papers and presentations on Glasscubes
			3.4	Paper: understanding values-based perceptions regarding child stunting across a range of stakeholder groups			Paper from the work package produced
			3.5	Report: main interdisciplinary challenges across target groups and potential solutions			Report from the work package produced
			3.6	Sets of modified micro-locally appropriate WeValue materials			Evidence of materials and narrative arround how they were modified/are appropriate	Materials shared on Glasscubes where appropriatre, record on any modifications
Workpackage 4: Physical: Epigenetics	Paul Haggarty (Uni of Aberdeen), Rajender Rao Kalashikam (India), Min Kyaw Htet (Indonesia), Magatte Ndiaye (Senegal)	Outcomes	4a	To understand whether biological mechanisms of stunting can be utilised to inform a new function definition of stunting			Work package complete, papers/reports/analysis etc. produced, and research question(s) answered	Monitoring outcomes (completion), shared Hub repository of outputs on Glasscubes, incl. data outputs and narratives, publication of documents also shared on Glasscubes project space
			4b	Determination of effects of nutritional exposures, food and the home environment, microbiome, gut health and parasites on key epigenetic states in both parents and newborns			Interdisciplinary analysis	Findings from analysis (outputs, e.g. reports, papers)
			4c	To characterise the typology of stunting with respect to epigenetic sub-types in relation to specific physical, cognitive and health outcomes (functional stunting)			Work package complete, papers/reports/analysis etc. produced, and research question(s) answered, all cited in development of typology	Monitoring outcomes (completion), shared Hub repository of outputs on Glasscubes, incl. data outputs and narratives, publication of documents also shared on Glasscubes project space
			4d	Identification of ‘predictive’ epigenetic signature for child stunting in three countries			Sample collection, analysis and data storage in repository	Findings from analysis (outputs, e.g. reports, papers) shared on Glasscubes
		Outputs	4.1	Local researchers are trained for epigenetic sampling in the field and/or BSAS methodology			Training manual/document and report from training	Capacity training monitoring record shared on Glasscubes, developed from activity reports and country visit reports
			4.2	High quality, interdisciplinary body of knowledge on the biological types of stunting and their ability to respond to intervention			Analysis and written outputs	A clear, accessible body of knowledge (in the form of reports, papers and verbal outputs) that reveals the biological types of stunting etc.
			4.3	Peer-reviewed publications: characteristics of stunting with respect to epigenetic sub-types in relation to specific physical, cognitive and health outcomes			Paper from the work package produced	Hub repository for all reports, papers and presentations on Glasscubes
			4.4	Analysis outputs identifying the following: historical and contemporary exposures in parents leading to key epigentic states important in stunting; epigenetic signatures in newborns and parents predictive of later physical, cognitive and health outcomes related to stunting and stunting type; early markers of risks of poor physical and mental development before these become manifest			Analysis and written outputs	Findings from analysis (outputs, e.g. reports, papers) shared on Glasscubes
Workpackage 5: Gut health; Workpackage 6: Parasitology; Workpackage 7: Microbiome	Stephen Allen (Liverpool School for Tropical Medicine); Alan Walker (Uni of Aberdeen); Joanne Webster (Royal Vet. College), Teena Dasi (India), Min Kyaw Htet (Indonesia), Babacar Faye and Doudou Sow (Senegal)	Outcomes	5-7a	Overarching WP5-7: Deeper understanding of the role of gut health in childhood stunting			Work package complete, papers/reports/analysis etc. produced, and research question(s) answered	Monitoring outcomes (completion), shared Hub repository of outputs on Glasscubes, incl. data outputs and narratives, publication of documents also shared on Glasscubes project space
			Gut Health
			5a	To understand if there is an association between specific 'gut health parameters' and child stunting			Work package complete, papers/reports/analysis etc. produced, and research question(s) answered	Monitoring outcomes (completion), shared Hub repository of outputs on Glasscubes, incl. data outputs and narratives, publication of documents also shared on Glasscubes project space
			Parasitology
			6a	Understand the role of soil transmitted helminths (STH) and schistosomes (SCH) on maternal health and birth outcomes			Work package complete, papers/reports/analysis etc. produced, and research question(s) answered	Monitoring outcomes (completion), shared Hub repository of outputs on Glasscubes, incl. data outputs and narratives, publication of documents also shared on Glasscubes project space
			6b	To know if there is a critical age in terms of infant infection status with STH as well as other enteric parasites and pathogens on the typology of stunting
			6c	To understand the relationships between parasitology parameters and certain outcomes, e.g. maternal health and birth outcomes, human infant gut microbiome, school attendance and progress
			6d	(In Senegal) To understand the role of infecting SCH species/species combinations on maternal health and birth outcomes, and subsequently child stunting
			Microbiome
			7a	To know if there are gut microbiota 'signatures' associated with stunting outcomes			Work package complete, papers/reports/analysis etc. produced, and research question(s) answered	Monitoring outcomes (completion), shared Hub repository of outputs on Glasscubes, incl. data outputs and narratives, publication of documents also shared on Glasscubes project space
		Outputs	All
			5-7.1	Researchers are trained in some/all of the following: fecal sample collection; blood sample collection; bioinformatics analysis; laboratory sample analysis; DNA extraction			Training is discussed in SOPs	Capacity training monitoring record shared on Glasscubes, developed from activity reports and country visit reports
			5-7.2	High quality, interdisciplinary body of knowledge on the biological types of stunting and their ability to respond to intervention			Work package complete, papers/reports/analysis etc. produced, and research question(s) answered	Monitoring outcomes (completion), shared Hub repository of outputs on Glasscubes, incl. data outputs and narratives, publication of documents also shared on Glasscubes project space
			Gut Health
			5.1	Report/paper: analysis of morbidity/mortality data and nutritional status			Report/paper from the work package produced	Hub repository for all reports, papers and presentations on Glasscubes
			5.2	Report/paper: results from the intervention studies (later in logframe)
			5.3	An assessment of the role of gut health across country cohorts, based on: Morbidity/mortality outcomes in observational cohort 0-24 months; Gut health parameters (biomarkers of gut health, systemic inflammation, growth and gut pathogen colonisation) at 6 months			Data analysis outputs	Findings from analysis (outputs, e.g. reports, papers) shared on Glasscubes
			Parasitology
			6.1	Input into international and national policy to extend MDA beyond schools to pre-schools and mother-baby units
			6.2	Production of presentations and papers: risk factors and evidence of the actual role of key parasites and pathogens in the typology of childhood physical stunting			Paper from the work package produced	Hub repository for all reports, papers and presentations on Glasscubes
			6.3	Evidence: role of parasites and pathogens in educational attainment; whether there is a 'critical age' in terms of infant infection status on the typology of stunting; role of parasites and pathogens on infant and PSAC anaemia and nutrition; role of key parasites and pathogens on human infant and PSAC anaemia gut dysbiosis, chronic and inflammation; key risk factors for maternal and infant exposu…			Data analysis outputs	Findings from analysis (outputs, e.g. reports, papers) shared on Glasscubes
			Microbiome
			7.1	Report: whether there are microbiome 'signatures' in newborns that are predictive of later physical, cognitive and health trajectory characteristic of stunting and stunting type			Report from the work package produced	Hub repository for all reports, papers and presentations on Glasscubes
			7.2	Assessment evidence: combinatorial effect of nutritional exposures, food and the home environment, epigenetics, gut health and parasites on microbiome states; effect of the synbiotics interventions in Senegal on the microbiome, and relate any observed differences post-intervention on stunting outcome			Data analysis outputs	Findings from analysis (outputs, e.g. reports, papers) shared on Glasscubes
			7.3	Proposal of future potential interventions to avoid stunting, or to ameliorate or reverse the effects of stunting, based on microbiome analysis			List of potential interventions and details for each	Potential intervention suggestions are shared on Glasscubes, minutes from discussions shared as appropriate
Workpackage 8: Nutrition and Diet (Overlap with WP14)	Elaine Ferguson (LSHTM), Hilary Davies-Kershaw (LSHTM), Radhika Madhari and Ravindranadh Palika (India), Min Kyaw Htet (Indonesia), Umi Fahmida (Indonesia), Roger Tine (Senegal)	Outcomes	8a	To understand the relationship between micronutrients and nutritional status with epigenetic, microbiota, parasites, cognitive factors, diets and ultimately linear growth outcomes			Work package complete, papers/reports/analysis etc. produced, and research question(s) answered	Monitoring outcomes (completion), shared Hub repository of outputs on Glasscubes, incl. data outputs and narratives, publication of documents also shared on Glasscubes project space
		Outputs	8.1	Peer reviewed publications on 1) relationship between maternal factors (dietary intake, weight gain and micronutrient status) and birth outcomes (including linear growth. May use mediation analysis) 2) Infant feeding practices in the first 6 months of life and their relationship with infant micronutrient status and anthropometric outcomes (linerar growth, body composition) at 6 months. 3) Complem…			Report/paper from the work package produced	Hub repository for all reports, papers and presentations on Glasscubes
			8.2	Evidence: associations between dietary intake and feeding practices with micronutrient status			Data analysis outputs	Findings from analysis (outputs, e.g. reports, papers) shared on Glasscubes
			8.3	Capacity training relevant to WP8 and WP14: In-country researchers trained in hair sample, blood sample, breastmilk sample collection, interviews, anthropometric measurements, dietary recall process, and/or analysis of samples			Training manual/document and report from training	Capacity training monitoring record shared on Glasscubes, developed from activity reports and country visit reports
Workpackage 14: Analysing Diets (Overlap with WP8)	Elaine Ferguson (LSHTM); Hilary Davies-Kershaw (LSHTM); Suneetha Kadiyala (LSHTM); Delia Randolph (ILRI); Barbara Haesler (RVC); Bhavani Shankar (SOAS), Umi Fahmida (Indonesia)	Outcomes	14a	An understanding of the determinants of poor linear growth			Work package complete, papers/reports/analysis etc. produced, and research question(s) answered	Monitoring outcomes (completion), shared Hub repository of outputs on Glasscubes, incl. data outputs and narratives, publication of documents also shared on Glasscubes project space
			14b	An understanding of the direct contribution of dietary intakes and biochemical nutrient status
			14c	An understanding of the indirect contributions of diets and breastfeeding practices on the micriobiome and epigentics
			14.1	Description and charcterisation of growth patterns between 0 and 24 months in relation to associated soci-demographic, health and environmental factors			Data analysis outputs	Findings from analysis (outputs, e.g. reports, papers) shared on Glasscubes
			14.2	Evidence: extent to which maternal nutritional status is associated with foetal or infant growth, with respect to epigenetics and/or breastmilk content
			14.3	Evidence: association between breastfeeding practices and infant's growth, and infant's microbiome
			14.4	Identification of important foods and key value food chains that can be strenghtened to improve nutrition in three countries, using linear programming analyses and secondary data sets, in a peer reviewed publication.			Data analysis outputs	Findings from analysis (outputs, e.g. reports, papers) shared on Glasscubes
Workpackage 9: Biology of stunting: influence of maternal health and psychosocial status	Elaine Ferguson (LSHTM), Hilary Davies-Kershaw (LSHTM), Risatianti Kolopaking (Indonesia)	Outcomes	9a	To identify whether there is an association between maternal health and childhood stunting			Data analysis outputs	Findings from analysis (outputs, e.g. reports, papers) shared on Glasscubes
		Outputs	9.1	Researchers trained in approaching sensitive issues and in recognising mental health symptoms, as well as administering sensitive questionnaires			Training manual/document and report from training	Capacity training monitoring record shared on Glasscubes, developed from activity reports and country visit reports
			9.2	Evaluation of maternal mental health and related associations across the three country cohorts. The following papers will be written; 1) Factors assocaited with the prevalence of prenatal depression in India/Indonesia/Senegal and its relationship with birth outcomes, 2) Prevalence of postnatal depression at 3 months in India/Indonesia/Senegal and its relation to infant linear growth at 6 months.,…			Data analysis outputs	Findings from analysis (outputs, e.g. reports, papers) shared on Glasscubes
Workpackage 10: Behaviour/Home Environment	Robert Dreibelbis (LSHTM), Naveen Kumar R (India), Umi Fahmida (Indonesia), Roger Tine (Senegal)	Outcomes	10a	Improve sanitation and food hygiene practices (among caregivers)			Monitoring and evaluation data	National data in each study country produced during lifetime of Hub - SMART short-term outcomes??
			10b	To identify whether there is a relationship between WASH and the epigenetic, microbiota, parasite, cognitive factors, food preparation behaviours and ultimately linear growth outcomes			Data analysis outputs	Findings from analysis (outputs, e.g. reports, papers) shared on Glasscubes
			10c	To understand whether behaviour can be changed around food hygiene behaviours and/or decreased snack food consumption			Work package complete, papers/reports/analysis etc. produced, and research question(s) answered	Monitoring outcomes (completion), shared Hub repository of outputs on Glasscubes, incl. data outputs and narratives, publication of documents also shared on Glasscubes project space
		Outputs	10.1	Establishment of the role of water, sanitation and hygiene (WASH) infrastructure and their known behavioural determinants in households			Data analysis outputs	Findings from analysis (outputs, e.g. reports, papers) shared on Glasscubes
			10.2	A retrospective case-control study in Gujarat (non-cohort) to contribute to stunting typology (1600 children) and the evidence from this
			10.3	One or two behavioural interventions to support food hygiene behaviours and/or decreased snack food consumption			List of interventions and details for each	Intervention suggestions are shared on Glasscubes, minutes from discussions shared as appropriate
			10.4	Creative brief and manuscript on food hygiene formative research			Papers from the work package produced	Hub repository for all reports, papers and presentations on Glasscubes
			10.5	Creative brief and manuscript on snack food formative research
			10.6	Journal article on Hub-wide segmentation analysis
Workpackage 11: Education and Child Development	Lynn Ang, Julie Dockrell (University College London), Sylvia Fernandez Rao (India), Risatianti Kolopaking (Indonesia), Moustapha Ndiaye (Senegal)	Outcomes	11a	To understand how childhood stunting affects cognitive, language motor and socio-emotional development			Work package complete, papers/reports/analysis produced.	Measures outcomes shared on Hub repository of outputs on Glasscubes, incl. data outputs and narratives, publication of documents also shared on Glasscubes project space
			11b	To understand the impact of child/environmental factors/learning environments in childhood development
			11c	To understand how learning environments can be modified to support childhood development
		Outputs	11.1	Identifying cognition and early learning environment assessment tools (home and informal contexts)			Systematic review published in a peer-review journal	Hub repository for all reports, papers and presentations on Glasscubes
			11.2	Main cohort: Training for the cognitive and home environment assessments			Reports from the work package produced
			11.3	Main cohort: Proforma for each measure (Ox-Nda, Inter-NDA, Bayley IV, MELE and IDELA)			SoP produced	Shared on Glasscubes platform, citations in other work package documents
			11.4	Main cohort: In-depth cognitive assessment results			Data analyses 12 months - Ox-NDA, Bayley IV and Home inventory 24 months - Inter-NDA, Bayley IV and Home inventory	Hub repository for all reports, papers and presentations on Glasscubes
			11.5	3-5 year-old study group: Training for local researchers and enumerators in using IDELA and MELE			Training manual/document and report from training	Researcher and enumerator training for MELE to build capacity in local teams; MELE training information to be shared on Glasscubes. Co-production of a paper reporting the challenges in profiling early childhood education provision across countries.
			11.6	3-5 year-old study group: cognitive profiling using IDELA			Data analyses IDELA	Hub repository for all reports, papers and presentations on Glasscubes
			11.7	3-5 year-old study group: Analysis of the quality of early learning enviroments and practitioners/teachers' perspectives			Data analyses MELE and Qualitative Interviews	Evidence of documents stored on Glasscubes, to accompany narrative produced
			11.8	Best practice toolkit for educators to support early learning			Training toolkit developed	Toolkit to support early learning opportunities shared on Glasscubes.
			11.9	Validated and culturally appropriate tools for: (1) Language, Cognition, Neurodevelopmental Measurement at 12 months, 24 months and 3-5 years of age; (2) Observing early learning environments (3-5 year-olds); (3) Observing HOME environment (12 and 24 months)			Evidence of tools, and how they were validated. Evidence of process notes/meeting discussions for ensure cultural appropriateness.	Evidence of documents stored on Glasscubes, to accompany narratives produced
Workpackage 12: Evaluation of the Best Practice Toolkit for Teachers	Marie Gaarder, Monica Jain (3ie)	Outcomes	12a	Provide the tools and guidance to estimate the effectiveness of the best practice toolkit for teachers to support early learning and development as described under WP11			Tools and guidance documentation	Outputs shared with team for WP11, and any notes on them disseminated
		Outputs	12.1	Report that describes the possible impact evaluation design for the best practice toolkit			Report from the work package produced	Hub repository for all reports, papers and presentations on Glasscubes
			12.2	Baseline questionnaire design for three countries			Questionnaires produced	Questionnaires shared via Glasscubes and used in three countries, generating data to be shared
			12.3	Impact evaluation design framework, describing the identification strategy, sampling framework, units of observation, power calculation etc. (as well as adaptations for three countries)			Framework and all other documents developed and shared, as well as a record demonstrating and justifying the adaptations for the three countries	All outputs shared on Glasscubes, as well as any notes on the relevant training
Workpackage 13: Mapping the Food Environment	Suneetha Kadiyala (LSHTM); Delia Randolph (ILRI); Barbara Haesler (RVC); Bhavani Shankar (SOAS), Umi Fahmida (Indonesia)	Outcomes	13a	Participating mothers and children have greater access to safe, nutritious food			Monitoring and evaluation data	National data in each study country produced during lifetime of Hub - SMART short-term outcomes??
		Outputs	13.1	Validated metrics for the home and community food environments			Metrics created and shared, evidence of validation process	All outputs shared on Glasscubes, evidence collected from tests and validation
			13.2	Paper: Food safety metric development			Papers from the work package produced	Hub repository for all reports, papers and presentations on Glasscubes
			13.3	Paper: Agri-food modelling
			13.4	Paper: modelling of market interventions
Workpackage 15: Mapping value chains and analysing food safety issues for key animal source foods of relevance to stunting in the diet	Delia Randolph (ILRI); Barbara Haesler (RVC); Paula Dominguez-Salas (ILRI); Bhavani Shankar (SOAS), Umi Fahmida (Indonesia)	Outcomes	15a	Participating mothers and children have greater access to safe, nutritious food (by answering the question: "What are the critical food safety risks and hazards with a relationship to stunting, and how can we measure them?")			Monitoring and evaluation data. Outputs that respond to question.	National data in each study country produced during lifetime of Hub - SMART short-term outcomes?? Outputs stored on Glasscubes
		Outputs	15.1	Assessment of the animal source food safety risks in three coutries			Data analysis outputs	Findings from analysis (outputs, e.g. reports, papers) shared on Glasscubes
			15.2	Validated tools to assess food safety at household level			Tool created and shared, evidence of validation process	All outputs shared on Glasscubes, evidence collected from tests and validation
			15.3	Validated food safety index of relevance to children's diet quality and health at the level of the household			Index created and shared, evidence of validation process
			15.4	An algorithm to integrate food safety and food environment data into the typology of stunting			Algorithm and related outputs used to develop it	Findings from analysis (outputs, e.g. reports, papers) shared on Glasscubes
			15.5	Publication: Food safety index (and evidence of its development, testing, validation)			Papers from the work package produced	Hub repository for all reports, papers and presentations on Glasscubes
			15.6	Publication: food safety risks at household level in three countries
			15.7	Publication: food safety risk in animal source food value chains (x3 countries)
			15.8	Publication: food safety risk in animal source food value chains - comparative
Workpackage 16: Conducting system dynamics modelling of market-based interventions to deliver foods of key relevance to stunting	Bhavani Shankar (SOAS); Suneetha Kadiyala (LSHTM); Delia Randolph (ILRI); Barbara Haesler (RVC), Umi Fahmida (Indonesia)	Outcomes	16a	Participating mothers and children have greater access to safe, nutritious food (by answering the question: "What kind of interventions delivered at market level may improve access to safe and nutritious foods all year long to children?"			Monitoring and evaluation data. Outputs that respond to question.	National data in each study country produced during lifetime of Hub - SMART short-term outcomes?? Outputs stored on Glasscubes
		Outputs	16.1	A system dynamics modelling of market-based interventions to deliver foods of key relevance to stunting			Work package complete, model produced	Model disseminated on Glasscubes platform, record of any reference/use of model stored
			16.2	Report on identification of market-based solutions			Reports from the work package produced	Hub repository for all reports, papers and presentations on Glasscubes
			16.3	Peer-reviewed publication on community food environments in three countries
			16.4	Peer-reviewed publications on SDM outputs in country, and comparative
			16.5	Peer-reviewed publications on agrifood results in-country
			16.6	Peer-reviewed publication on food environment metrics
			16.7	Peer-reviewed publications on modelling market interventions
			16.8	Report on home and community food environments (household level)
WP13-16 (as above)	As above	Cross-cutting output	13-16.1	Recommendations on specific interventions to enable markets to deliver foods that are safe to consume, make a nutritional difference in populations studies, are desired by consumers and can be delivered/made available by local structures, in a way that is acceptable to stakeholders			List of interventions and details for each	Intervention suggestions are shared on Glasscubes, minutes from discussions shared as appropriate
Workpackage 17: The Typology of Stunting	All co-investigators	Outcomes	17a	To assess whether it is possible to establish a typology of stunting based on previous work package (stage 1 and 2) outputs and activities			Typology of stunting created, and reference/obvious pathways to other work packages documented, analysis outputs	All relevant documents and data shared on Glasscubes, typology disseminated (incl. agreed dissemination plan)
		Outputs	17.1	A holistic understanding of the typology of stunting: relies on cross-cutting questions and outputs, listed above, and subsequent data analysis/evidence			Work package complete, papers/reports/analysis etc. produced, and research question(s) answered	Monitoring outcomes (completion), shared Hub repository of outputs on Glasscubes, incl. data outputs and narratives, publication of documents also shared on Glasscubes project space
Interventions: WP18-22	Multiple	Outcomes	18-22a	To assess whether we can develop and optimise interventions likely to prevent/ameliorate/mitigate the effect of stunting			Evidence of development of intervention, and monitoring and evaluation data collection to see if they are successful	All relevant documents and monitoring/evaluation data shared on Glasscubes
			18-22b	To assess whether time-specific interventions help us understand growth 'tipping points' where healthy linear growth diverges to slow or no growth			Work package complete, papers/reports/analysis etc. produced, and research question(s) answered	Monitoring outcomes (completion), shared Hub repository of outputs on Glasscubes, incl. data outputs and narratives, publication of documents also shared on Glasscubes project space
Workpackage 18: Egg intervention (Indonesia, with pregnant women)	Elaine Ferguson (LSHTM), Hilary Davies-Kershaw (LSHTM), Umi Fahmida (Indonesia)	Outcomes	18a	To assess whether supplementation of pregnant women with three boiled chicken eggs per week for 6 months, starting from second trimester of pregnancy until delivery reduces stunting of their infants (at 12, 18 & 24 months of age) compared to control women who do not receive egg supplementation			Data analysis outputs and supporting narratives responding to questions	Findings from analysis (outputs, e.g. reports, papers) shared on Glasscubes
			18b	Determination of the following questions: 1. Whether egg supplementation in pregnant women influences plasma concentrations of biomarkers in choline pathway, vitamins B-12 and A, essential fatty acids and lipid profile in pregnant women and infants. 2. Whether egg supplementation in pregnant women influences foetal growth. 3. Whether egg supplementation in pregnant women improves weight gain duri…
		Outputs	18.1	Researchers trained in intervention process (cooking eggs, delivery of eggs, explaining process to pregnant women, how to spot signs of allergic reaction and how to respond in case of anaphylaxis)			Training manual/document and report from training	Capacity training monitoring record shared on Glasscubes, developed from activity reports and country visit reports
			18.2	An assessment of the role of eggs on the epigenetic and microbiome signatures of pregnant women and birthweight			Data analysis outputs	Findings from analysis (outputs, e.g. reports, papers) shared on Glasscubes
			18.3	Report/peer-reviewed publication(s) about the outcomes of the egg intervention in Indonesia			Report/paper from the work package produced	Hub repository for all reports, papers and presentations on Glasscubes
WP 19: Egg intervention (India, with infants)	Elaine Ferguson (LSHTM), Hilary Davies-Kershaw (LSHTM), Bharati Kulkarni (India)	Outcomes	19a	To assess whether daily supplementation with one egg in infants starting at six months of age and continued for one year reduce stunting and improve cognition at 2 years of age			Data analysis outputs	Findings from analysis (outputs, e.g. reports, papers) shared on Glasscubes
		Outputs	19.1	An assessment of the impact of egg supplementation on linear growth from 6-24 months
			19.2	Data analysis outputs for comparison to control group, incl. length for age Z scores, cognition and development parameters, epigenetic signatures, pathogen/parasite exposure and microbiome 'signatures', plasma growth hormones, serum fatty acid profile, nutritional biomarkers
			19.3	Capacity training of researchers in process and anthropometric measurements (overlaps with WP8.4)			Training manual/document and report from training	Capacity training monitoring record shared on Glasscubes, developed from activity reports and country visit reports
WP20: Synbiotics intervention (Senegal)	Stephen Allen (LSTM), Babacar Faye (Senegal)	Outcomes	20a	To understand the effect of synbiotic supplementation on gut health/linear growth administered to infants from age 0-6 months in Senegal			Work package complete, papers/reports/analysis etc. produced, and research question(s) answered	Monitoring outcomes (completion), shared Hub repository of outputs on Glasscubes, incl. data outputs and narratives, publication of documents also shared on Glasscubes project space
		Outputs	20.1	Report/paper: understanding of the impact of synbiotic supplementation in infants			Report/paper from the work package produced	Hub repository for all reports, papers and presentations on Glasscubes
			20.2	Evaluation of the feasibility and effect on biomarkers, nutritional status and morbidity/mortality of pre-synbiotics administered to infants from age 0-6 months in Senegal			Data analysis outputs	Findings from analysis (outputs, e.g. reports, papers) shared on Glasscubes
			20.3	Assessment of the effect of the synbiotic interventions in Senegal on the micriobiome, and relate observed differences post-intervention to stunting outcomes
WP21: Best Practice Teacher Training	Lynn Ang (IoE)	See WP11-12
WP22: Decision Support Tool for Policy Makers	Peter Wood (Birkbeck)	Outcomes	23a	To provide access to project baseline and intervention data across the biological, social and environmental studies, to compare the impact and outcomes of interventions			Work package complete, papers/reports/analysis etc. produced, and research question(s) answered, minutes taken from meetings/discussions about appropriate decision support tool	Agreed ideas about shared decision support tool shared on Glasscubes, and notes from discussions disseminated among appropriate colleagues
		Outputs	23.1	Reports on requirements for decision support tool			Report from the work package produced	Hub repository for all reports, papers and presentations on Glasscubes
			23.2	Design paper
			23.3	Document describing the implementation			Documents produced	Documents shared on Glasscubes workspace
			23.4	Manual for users
			23.5	Results of testing and user evaluation
			23.6	Tool produced			Tool created and shared, used by other work packages and researchers	Tool (or link to tool) provided on Glasscubes, any feedback collected, monitoring data on use of tool
WP23: Science Message for the Hub	Rachel Mason (SMS) and all Hub co-investigators	Outcomes	25a	To identify whether the Hub can produce and disseminate 'a project science message'			Work package complete, papers/reports/analysis etc. produced, and research question(s) answered, minutes taken from meetings/discussions about appropriate science messages	Agreed science message shared on Glasscubes, and notes from discussions disseminated among appropriate colleagues
			25b	To convey the project science message, effectively, to a broader scientific community			Monitoring and evaluation of sessions, feedback from meetings	Document(s) compiling science messages, dissemination, feedback and evaluation where applicable
			25c	To convey the project science message, effectively, to the stakeholder communities in three countries and UK
		Outputs	25.1	Country-appropriate community engagement materials finalised after development, trials and amendments			Reports or documents from process, monitoring and evaluation data	All outputs shared on Glasscubes, evidence collected from trials
			25.2	A list/document of Hub science messages, incl. illustrating the value of interdisciplinary approaches to address intractable challenges/complex problems			Public engagement documents, tools and outline of sessions (multiple outputs)	Meeting notes, agreed lists - all to be stored on Glasscubes workspace
			25.3	A public engagement programme in each of the countries and the UK, including activities that target children and their families				All outputs shared on Glasscubes, evidence collected from public engagement sessions (e.g. evaluation), record of any feedback collected

## Sheet: Assumptions and actions
UKRI GCRF Action Against Stunting Hub
Assumptions and actions
Assumptions	Mitigating actions	Affects which WP(s)
Ethical approval for all elements of research granted, as well as the in-country interventions	Timely application to ethics committees in each country, and subsequent timely response to any questions/amendements required.	All
Useful and most appropriate datasets identified in each country and access granted.	Timely application for access to data (where required, i.e. not available to public)	WP2
Shared Values workshops reveal meaningful data, to provide evidence about how members of the study communities see child stunting and its effects	Capacity training is effective; language barriers are removed by effective translation; participants are recruited and comfortable during workshops; data are generated in sessions; frameworks and narratives are produced that truly reflect sessions; findings are disseminated	WP3
Early stage work packages inform subsequent work packages (Shared Values, evidence gap maps)	Findings are disseminated in a timely manner to Hub colleagues and these finings are used by theme leads	WP2, WP3
All tools and equipment in place on time for study to commence	Timely translation and back-translation of surveys, piloting, adequate training etc. All equipment procured and arranged for delivery in plenty of time. Technology in place. Laboratory processes and egg deliveries agreed with third parties.	All
Capacity training is successful for: data collection; sample collection; navigating sensitive issues; laboratory proccesses; analysis	Ensure all staff attend training, otherwise they cannot facilitate use of the tools. Identify pending issues/gaps in knowledge and respond to these. Ensure translation barriers do not hinder effectiveness.	WP1-22
Capacity of both male and females researchers enhanced to enable knowledge exchange	Ensure all staff attend training, otherwise they cannot facilitate use of the tools. Identify pending issues/gaps in knowledge and respond to these.	All
Partners are willing to engage in interdisciplinary capacity building initiatives	Partners, e.g. Science Made Simple, have capacity building in their deliverables and the collaboration agreement. It is a core outcome of the Hub, and partners will be expected to engage.	All
Pregnant women are successfully recruited to the Hub project (and their communities are happy for the study to take place, as applicable)	In-country researchers obtain agreement to conduct research in the communities; public announcements; important meetings take place; sensitive recruitment policies to be adhered to for pregnant women; explain research adequately.	WP3-25
Pregnant women remain in the study and full datasets are collected	Ensure good rapport and positive work throughout the duration of the Hub from all colleagues that come into contact with members of the communities (these values underpin the Hub anyway)	WP3-25
Participants participate with all elements of the study, including following instructions correctly when they are responsible for samples being stored and/or intervention use (e.g. eggs)	Explain process and importance of following intervention guidelines to pregnant women. Ensure that the monitoring procedure in place is adequate to ascertain whether women are compliant.	WP3-25
Researchers remain committed to the project for the duration of the study	Offer reassurance and support throughout project (especially important in light of Covid-19). If staff do leave, contigencies are in place due	All
Data are collected, stored and processed successfully	Data management system in place, to be adhered to (incl. management of technology). Ensure correct understanding of instructions and attempt to re-collect data/samples as soon as possible after any issues, as long as it's still within the appropriate timeframe.	All
Samples are collected, stored and processed successfully	Sample maps are developed and adhered to. Any loss of samples need to be reported immediately, and re-collection carried out where achievable in terms of time (sample timeline) and equipment/costs	WP4-20
Tools collect the right data	Timely translation abd back-translation of surveys/tools. Use validated questions/measures where possible. Pilot the tools/measures. Ensure adequate enumerator training for sensitive data collection. Have a policy in place to debrief/direct women to services if appropriate.	All
Interventions are well researched, designed, and target the correct areas for change	The theme leads are experts in their areas, know the research and the gaps in knowledge, understand how the interventions will work and make them culturally appropriate. SOPs in place and feedback provided.	All interventions
There are no negative effects on communities of interventions	Quality control process set up adequately and adhered to. Unfresh eggs removed from process and discarded appropriately. Do not deliver any eggs beyond appropriate time, as they may cause negative health issues.	All interventions
Evaluation of intervention provides useful data that reveals its effectivness and for whom/in what circumstances	Evaluation is to be robust and conducted in collaboration with intervention leads and country leads. Evaluation tools piloted where appropriate. Formative evaluation as well as summative, in case changes need making during the work. Analaysis disaggregated by relevant characteristics. Outputs produced in a timely manner and disseminated.	All interventions
App is designed on time, works adequately and is used by mothers	Use experienced app development team, and the app is piloted. The team recruit users in a timely manner, encourage use through hands-on engagement, and monitor use of app.	WP24
All data is stored in the Hub repository for colleagues across the Hub to see and use (transparent processes)	Timely entry on Hub repository, adequate training for use of repositroy. Ensure data is shared according to GDPR etc. before the repository, so that there are "back up" files of the data - reduce likelihood of loss	All
Work packages produce outputs that can be used to inform the typology of child stunting	All work packages follow their SOPs and research designs. Theme leads are responsible for ensuring that the outputs are used and stored on the shared Hub workspace.	WP17
Interdisciplinary research is successful	Interdisciplinary workshops, shared Hub repository, events for whole team, regular catch up meetings organised. Constant encouragement of interdisciplinary research and communication across themes.	All
Timely dissemination of results	Identify a dissemination plan, produce outputs for a range of audiences, open access policies	All
Evidence produced from Hub is novel and and world-class	Successful completion of all work package and interdisciplinary analysis, interpretation and outputs. A new typology of child stunting is formed. The evidence from the interventions feeds into the knowledge of child stunting and is disseminated widely.	All
Outputs are used by academic and lay audiences	Outputs are relevant and engaging, and they present novel findings. They are appropriate to their target audiences and context, including being clear.	All
Science messages are established and agreed on by whole Hub team	Regular and effective communication through written communications, video conferences and physical in-person meetings. Feedback loops, following RACI framework. Outcomes of Hub research communicated to public engagement team adequately.	WP25
Public engagement events are organised on time, well attended and useful for communities in study areas and UK target audiences	"Aadvertise" the public engagement activities to families/communities in plenty of time, and provide reminders. On the ground staff to explain the activities and to respond to any reluctance or concerns of the families. Evaluations to assess effectiveness and feed into future events.	WP25
Key stakeholders are willing to engage and provide feedback	Follow up with stakeholders to ensure findings and messages have been understood and if there are further questions/gaps.	All
Stakeholders share the vision of the Hub	Design and follow a dissemination plan, including drafting briefing documents to gain "buy in" from stakeholders and influence their desire to attend meetings.	All
Policy and decision makers are aware of the benefits of the Hub recommendations	Successfully identify the audience/stakeholders within the broader scientific and in-country communities, and work hard to ensure timely engagement. Design and follow a dissemination plan. Follow up on leads where engagement failed, maintain rapport with policy-markers, be on hand to explain findings as and when necessary.	All
Decision making is timely, to take into account the research results of the Hub	Engage decision makers from the start, in UK, study countries and wider scientific community, rather than waiting until results are produced. Maintain relationships with stakeholders and decision makers. Communicate findings of the Hub to relevant people, and engage them in useful ways.	All

## Sheet: Activity log
UKRI GCRF Action Against Stunting Hub								All targets depend on number of women recruited in each country - i.e. then calculate target samples, data collection etc.)
Logframe: Activity log
								*More detailed monitoring log for all samples to be used by individual WPs*
								Three countries combined			Indonesia			India			Senegal
Workpackage	Work package lead(s) and country theme lead(s)/ Responsible for coordinating data collection	Key	Activities	Indicator/details	Timeline (expected due date - TBC for each country)	Comments on progression of activity	Baseline	Target	Cumulative achieved	Total variance	Planned	Achieved	Variance	Planned	Achieved	Variance	Planned	Achieved	Variance
							If applicable
Workpackage 1: Mapping Existing Knowledge and the Drivers of Child Stunting	Todd Rosenstock (ICRAF)	WP1.1	Compile peer-reviewed literature on the drivers of stunting including epigenetics, gut microbiome, parasites, home environment, school environment, food environment, etc.	Library of relevant literature compiled, found via desk research, recommendations, meetings		Literature and dataset compilation was planned for Sep 2019 – Feb 2020 but the actual timeline is now Nov 2019 – Oct 2020. Literature review completed. However, this is revisited to update the review in light of the in-country workshops occuring in Q1/Q2 of 2021
		WP1.2	Discuss with hub teams about drivers of stunting, key literature, available datasets	Virtual meetings, in-person meetings, emails - discussions		Concerns over bias in development of Directed Acyclic Graphs in the literature have led us to first develop a Directed Edge Index, a more objective way to develop the Directed Acyclic Graph. We then aim to have Hub members respond to the Directed Acyclic Graph directly, rather than hosing a less focused general discussion about causal drivers of stunting that would become the basis for the Direct…
		WP1.3	Develop zero-order version of the graphical model	First version of model		During Q2, ICRAF compiled a Directed Edge Index. The Directed Edge Index catalogues the relationships among variables that will be set into the Directed Acyclic Graph. The catalogue list is derived from published literature, extracting the relationships that are described, and then organizing them into a format that connects edge origins and terminuses. The rationale for the creation of a Directe…	0
		WP1.4	Solicit feedback on the Model from Hub	Feedback sought from Hub colleagues and experts	Q1/Q2 of 2021	See WP1.2
		WP1.5	Revise the Model structure	Subsequent version of model		Planned Oct 2020 - May 2021 now
		WP1.6	Compile parameter values available from literature including meta-analyses	Parameter values compiled and shared		On track
		WP1.7	Compile available and relevant datasets from global and national sources	Databases identified and accessed, data library produced		See WP1.1	0
		WP1.8	Learn and estimate Model parameters from literature, datasets and expert opinion	Estimated model parameters		On track
		WP1.9	Produce internal report of modelling output	Report produced and disseminated		Planned Oct 2020 - May 2021 now	0
		WP1.10	Solicit feedback and revise the Model	Record of communications - e.g. emails, meeting notes		Planned Oct 2020 - May 2021 now
		WP1.11	Hold short (~1-day) workshop with national stakeholders in each country to elucidate opinions on the drivers of stunting, structure of the Model, and available datasets and literature	Workshops with national stakeholders organised and occur; record of notes and follow-up	Q1/`Q2/Q3 of 2021	Virtual workshops planned for April 2021	0
		WP1.12	Localize the Model based on workshop	Model localised to each country		Post-workshop	0
		WP1.13	Estimate country-specific Model parameters from literature, datasets and expert opinion from the workshop.	Estimated country-specific model parameters		Post-workshop
		WP1.14	Capacity Building during the Hub life cycle	Training provided to colleagues across Hub		In progress
		WP1.15	1-day workshop in Indonesia, Senegal and India on the national level data and drivers of stunting	Workshops developed and delivered; record of outcomes		In progress	0
Workpackage 2: Identify the Gaps	Marie Gaarder, Monica Jain (3ie)	WP2.1	Preparing training material for evidence gap map/systematic review workshop.	Training material prepared	Completed (8-9 September 2020)	Organised: impact evaluation online training on 8th - 9th September, 9am-1pm (BST)
		WP2.2	Preparing training material for rigorous impact evaluation workshop.	Training material prepared	c. May, 2021	In discussion with the hub project team on preferred dates.
Workpackage 3: An Exploration of the Socio-Cultural Context: The Shared Values Strand	Marie Harder (Uni of Brighton), SubbaRao M Gavaravarapu (India), Risatianti Kolopaking (Indonesia)	WP3.1	Undertake a ‘Team Merging’ WeValue Process with the UK-based Hub team to identify blockages and challenges to interdisciplinary workings.	UK-based workshop	Completed	Team-merging UK HUB workshops organised among hub members. On track and working the data	0
		WP3.2	Undertake the ‘Team Merging’ WeValue Process with the country-based Hub teams to identify blockages and challenges to interdisciplinary workings.	Workshops in each country	Completed	Organised team merging workshops for the various country teams - Senegal, Indonesia and India. Established 14 shared values statements	0
		WP3.3	Build local capacity in the WeValue process across country lead institutions.	Capacity training in multiple institutions	Completed	Shared Values team organised and trained country teams on the WeVlue process. This has been completed in each of the three countries.
		WP3.4	Develop and verify WeValue trigger lists and field approaches suitable to the range of in-country contexts and stakeholder groups.	Trigger lists in shared Hub repository	Completed	This activity has been completed. Events took place in India (March 2019), indonesia (December 2019) and in Senegal (XXX). Currently guiding in-country researchers on the analysis of the data
		WP3.5	Recruitment of groups for workshops	Successful recruitment, participant lists, consent forms etc.	Completed	Successfully recruited and conducted shared values workshops in Senegal, Indonesia and currently conducting workshops in India	0
		WP3.6a	Carry out up to 10 workshops with local groups across Hub themes in each country at start-up	Data collected from workshops, e.g. video recordings, translations of transcripts etc.	Senegal (completed, currently development new ways of accessing additional data based on local team's request); Indonesia (completed and currently synthesising data); India (trained local country team; currently recruiting and organising workshops on weekly basis) -	Conducted 10 workshops each in Senegal and India; Currently in the conducting workshops in India. Data collected and currently being cleaned and organised for all hub access. Senegal (completed, currently development new ways of accessing additional data based on local team's request); Indonesia (completed and currently synthesising data); India (trained local country team; currently recruiting a…	0
		WP3.6b	Mid-Term - Carry out or oversee a minimum of 10-15 workshops with local groups across Hub themes in each country	Data collected from workshops, e.g. video recordings, translations of transcripts etc.	Mid-Term workshops to be organised in 6-12 months time.	Plans are being put in place to organise mid-term workshops with the three countries
		WP3.6c	Endline Workshops - Carry out or oversee a minimum of 10-15 workshops with local groups across Hub themes in each country at the end of the project (Last year of project)	Data collected from workshops, e.g. video recordings, translations of transcripts etc.	c. April 2023 - February 2024	Not due until last year of the project
		WP3.7	Follow-up actions to the workshops	Reports/frameworks produced, disseminated and shared on Glasscubes	c. May/June 2021	Reports currently being drafted. Shared value team currently in discussion with hub project management on the best way to disseminate results.
		WP3.8	Training activities with local teams in the approach.	Capacity training among teams who will be conducting workshops	Completed	Trained local teams in Senegal, Indonesia and India who carried out most of the WeValue workshops with participants across the three countries.
Workpackage 4: Physical: Epigenetics	Paul Haggarty (Uni of Aberdeen), Rajender Rao Kalashikam (India), Min Kyaw Htet (Indonesia), Magatte Ndiaye (Senegal)	WP4.1	Procurement of equipment for epigenetic sampling	List of logistic procurement of epigenetic sampling and BSAS analysis and its vendors	Completed	Each country has purchased Qubit equipment needed for the quantitation of DNA. The cost of sample collection kits was agreed with the supplier and the country teams have purchased and received the first batches they need for the start of recruitment.
		WP4.2	Develop protocols for sample collection and storage	Agreement with researchers/enumerators and partner labs for sample preparation and storage, protocools disseminated	Completed	Protocols currently being developed and reviewed
		WP4.3	Training for epigenetic sampling in the field	Training completed for epigenetic sampling in the field, DNA extraction and BSAS methodology	In progress: May 2021	Recruitment of PDRA to facilitate training in three countries. The Aberdeen-based PDRA (Anouschka Ramsteijn) was appointed and took up the post in December 2020. Remaining training planned for May with country teams.
		WP4.4	Set up sample storage system and shipment	Agreement with researchers/enumerators and partner labs for sample preparation and storage, protocools disseminated	Completed
		WP4.5	Capacity building, incl. DNA extraction of saliva samples and bisulphite conversion, Epi-PDRA in BSAS methodology, Bioinformatics analysis for epigenetics	Training completed for DNA extraction	In progress: May 2021	Questionnaire circulated to assess the training needs of country teams in order to design and mainstream training to their needs
		WP4.6	Multiple sample collection points (mothers, fathers, infants)	All organised saliva samples collected		Scheduled for End of Observational Cohort (Month 24)
		WP4.7	DNA extraction (multiple sampes)	Quantity of bisulphate converted DNA		Scheduled for End of Observational Cohort (Month 24)
		WP4.8	To undertake epigenetic profiling from mothers, fathers and children using DNA from buccal smears, using the Illumina MiSEq platform at established Illumina facilities (from the core cohort)	Evidence of samples collected and subsequent storage (asset tracking)
		WP4.9	Biostatistical analysis of data to meet hub aims	Analysis outputs disseminated and interpreted	April 2023 - February 2024	Due to the pandemic, the start of recruitment has been delayed. We expect epigenetic samples of the parents to be collected forthwith but child-level sampling will not be complete for two years.
		WP4.10	Training workshops in Aberdeen for in-country partners during Year 1	Workshops take place in Aberdeen		These have been planned virtually for the end of the project.
Workpackage 5: Gut health; Workpackage 6: Parasitology; Workpackage 7: Microbiome	Stephen Allen (Liverpool School for Tropical Medicine); Alan Walker (Uni of Aberdeen); Joanne Webster (Royal Vet. College), Teena Dasi (India), Min Kyaw Htet (Indonesia), Babacar Faye and Doudou Sow (Senegal)		Gut Health
		WP5.1	Procurement of equipment for fecal sample sampling	List of logistic procurement of gut health, parasitology, and microbiome sampling and analysis and its vendors	TBC, Before July
		WP5.2	SOP to collect morbidity/mortality data from health card and parents/guardians.	SOP produced and disseminated across teams	February, 2021	Visits to Indonesia and Senegal. Follow-up meetings with all countries. Reports and finalised SOPs etc. are available on Glasscubes; Standard operating procedures and case report forms for collection and analysis of stool, urine, and blood samples have been developed (UK, 07/2020)
		WP5.3	CRF developed to collect morbidity /mortality data at study follow-up visits and other relevant surveys	Surveys and forms complete	February, 2021		0
		WP5.4	SOP for sample collection and storage for gut health developed.	Agreement with research staff re. sample collection and how it will be stored at each stage (e.g. before lab, at different labs), data flow document disseminated across team	February, 2021
		WP5.5	Training/capacity building for the use of the various SOPs above	Protocols and training of field staff	c. April 2021	In consultation with gut health workstream in research countries to organise various training on. SOPs
		WP5.6	Verbal autopsy of maternal and child mortality (cuts across the whole hub)	Protocols and training of field staff	c. April 2021	In consultation with country teams to organise trainings on verbal autopsy for key staff
		WP5.7	Capacity building: training for fecal sample collection in the field; fecal analysis on gut health	Protocols and training of field staff for sample collection and storage	c. April 2021
		WP5.8	Set up the sample storage system and shipment for fecal/blood sample	Agreement with partner labs for sample preparation and storage, data flow document disseminated across team	c. May/June 2021
		WP5.9	Collection of samples (fecal, blood) at multiple time points	Sample collected according to SOPs (asset tracking)	c. July 2021		0
		WP5.10	Laboratory analysis of fecal and blood samples	Analysis conducted according to agreed SOPs, outputs with results	c. August 2021		0
		WP5.11	Morbidity/mortality data summarised for infants at ages 6 and 24 months.		2021-07-01		0
		WP5.12	Analysis of morbidity/mortality data and nutritional status at age 6 and 24 months.		2022-01-01		0
		WP5.13	Morbidity/mortality data linked with information from other work streams and the overall typology of stunting across the 3 sites.		TBC
		WP5.14	Analysis of associations between gut health parameters, nutritional status and morbidity/mortality at age 6 months		TBC
		WP5.15	Gut health parameters at age 6 months linked with information from other work streams and the overall typology of stunting across the 3 sites		2022-01-01
			Parasitology
		WP6.1	Procurement of equipment for fecal sample sampling on parasitilogy	List of logistic procurement of gut health, parasitology, and microbiome sampling and analysis and its vendors		Zymo tubes have been orderd and the various countries are currently awaiting delivery
		WP6.2	Develop protocols for sample collection and storage	Agreement with research staff re. sample collection and how it will be stored at each stage (e.g. before lab, at different labs)	2020-05-01	Visits to Indonesia and Senegal. Follow-up meetings with all countries. Reports and finalised SOPs etc. are available on Glasscubes. SOPs developed since may 2020;
		WP6.3	Training for fecal sample collection for parasitology in the field	Training provided to colleagues across Hub		To be done virtually due to Covid restrictions
		WP6.4	Set up the sample storage system and shipment for fecal sample (helminths/H pylori)	Agreement with researchers/enumerators and partner labs for sample preparation and storage, protocools disseminated	Completed	Visits to Indonesia and Senegal. Follow-up meetings with all countries. Reports and finalised SOPs etc. are available on Glasscubes
		WP6.5	Training for fecal sample analysis on parasitology	Training provided to colleagues across Hub
		WP6.6	Development of questionnaire/tool on parasitology	Questionnaire on parasitology - one for each country	Completed	Questionnaires have been developed
		WP6.7	Fecal sample collection for parasitology (mother last tm and 6,18,24 mo post partum)	Samples collected according to SOPs	Completed	SOPs have been finalised.
		WP6.8	Fecal sample collection for parasitology (infant 6, 18,24 mo)
		WP6.9	Laboratory analysis of fecal samples	Analysis conducted according to agreed SOPs, outputs with results
		WP6.10	Data management and analysis
		WP6.11	Provision of the (first) evidence on the role of maternal infection (and treatment) on intra-uterine prenatal growth rate and birth weight outcomes;	Analysis conducted according to agreed SOPs, outputs with results
		WP6.12	Provision of the (first) evidence on the potential interplay of key parasites and pathogens on maternal health and birth outcomes with parental epigenetics (in association with epigenetic-focused partners).
		WP6.13	Provision of the (first) evidence of at what age infants become infected with soil-transmitted helminths (STH) and schistosomes (SCH) (as well as other key enteric parasites and pathogens) which can be fed directly into the new World Health Organization (WHO) guidelines for treatment of infants and pre-school-aged-children (PSAC).		April 2020-March 2021	Input into the revised WHO Guidelines for schistosomiasis control and elimination.
		WP6.14	Provision of comprehensive and statistically astute elucidation of the actual (direct and/or indirect) role of key parasites and pathogens in the typology of childhood educations stunting (in association with the education-focused partners);
		WP6.15	Elucidation as to whether there is a’ critical age’ in terms of infant infection status on the typology of stunting;
		WP6.16	Elucidation of the role of key parasites and pathogens on infant and PSAC nutrition (in association with the nutrition-focused partners, including in terms of maternal milk composition);
		WP6.17	Elucidation of the role of key parasites and pathogens on HUMAN infant and PSAC anaemia gut dysbiosis, chronic and inflammation (prior studies primarily animal focused);
		WP6.18	Elucidation of the role parasites and pathogens play on the HUMAN infant microbiome;
		WP6.19	Elucidation of the actual role of parasites and pathogens on school attendance and progress (in association with Hyderabad educations component with the PSAC);
		WP6.20	Identification (through questionnaires and focal group discussions, and also in association with the food-safety-focused partners) the key risk factors for maternal and infant exposure
		WP6.21	Identification (through questionnaires and focal group discussions) the access to, and willingness to take, anthelminthics during pregnancy and infancy.
			Microbiome
		WP7.1	Procurement of equipment for fecal sample sampling on microbiome	List of logistic procurement of gut health, parasitology, and microbiome sampling and analysis and its vendors	Completed	One machine and approx. 2500 kits for each country; Zymo tubes already purchased and awaiting delivery by company; However, re-agents and other DNA samples kits to be purchased later due to concerns on expiry Timelines for procurement of logistics has been developed and shared.	n/a
		WP7.2	Develop protocol for sample collection, storage and shipment	Agreement with research staff re. sample collection and how it will be stored at each stage (e.g. before lab, at different labs)	Completed	Visits to Indonesia and Senegal. Follow-up meetings with all countries. Reports and finalised SOPs etc. are available on Glasscubes	n/a
		WP7.3	Development of questions (on other surveys) on microbiome	Questions on other surveys	Completed	Questions included in finalised surveys	n/a
		WP7.4	Training for fecal sample collection for microbiome in the field	Protocols and training of field staff for sample collection and storage	c. April - May 2021	PDRA recruitment to facilitate training. Protocols and questions have been developed and shared with country teams. As training will be virtual, additional resources will be required (i.e., refining of protocols by adding pictorial representations, diagrams etc.) to facilitate trainings.	n/a
		WP7.5	Training for DNA extraction from faecal samples	SOPs, training videos, remote training sessions	April-May 2021	We will aim to have training for stool sample collection and DNA extraction completed for all three countries by end April so that sample collection and DNA extractions can proceed on track. Training for generating 16S rRNA gene sequences to be complete by end July.
		WP7.6	Training of in-country staff working on the microbiome work stream in the protocol for amplification of bacterial 16S rRNA genes for subsequent sequencing	SOPs, training videos, remote training sessions	July-August 2021	Training for stool sample collection and DNA extraction completed for all three countries by end April so that sample collection and DNA extractions can proceed on track. Training for generating 16S rRNA gene sequences to be complete by end July/August
		WP7.7	Collection of stool samples from core cohorts (multiple)	Sample collected according to SOPs (asset tracking)	With recruitment started stool sample collection will begin as planned.	Note: additional stool samples are requred for the intervention in Senegal - to record in intervention WP	0
		WP7.8	Training on Bioinformatics anlysis for microbiome; In-country microbiome PDRAs to work with Aberdeen PDRA on bioinformatics using Aberdeen pipeline and scripts	Protocols and training of field staff for sample collection and storage	TBD, Earliest 2022	Samples needs to be collected before analysis. Hence, trainings for bioinformatics analysis for microbiome is in a later date in the future (c. 2022)	n/a
		WP7.9	Extraction of DNA, PCR amplification of bacterial 16S rRNA genes from stool sample DNA extractions, sequencing (to be done by commercial suppliers), and bioinformatics analysis	Laboratory processes are tracked	TBD, but following closely after training complete and faecal samples begin to be collected.	Analysis to match samples, although a min. of 1000 each country to be processed. These two activities are both in the future and most probably to start once the final sample has been collected from the field. The biostatistical analysis will be done taking into consideration inputs from other workstreams to reflect the objectives or the overall aim of the hub	n/a
		WP7.10	Biostatistical analysis of data to meet Hub aims	Analysis conducted according to agreed SOPs, outputs with results	TBD, but will involve analysis of data sets generated from samples collected at the different time points, before proceeding with full analysis of the complete dataset		n/a
Workpackage 8: Nutrition and Diet Workpackage 9: Biology of stunting: influence of maternal health and psychosocial status (combined because sample/data collection happens simultaneously sometimes)	Elaine Ferguson (LSHTM), Hilary Davies-Kershaw (LSHTM), Radhika Madhari and Ravindranadh Palika (India), Min Kyaw Htet (Indonesia), Risatianti Kolopaking (Indonesia), Roger Tine (Senegal)	WP8.1	Procurement of equipment (eg. Shorr board, lab equipment)	List of logistic procurement for nutrition and its vendors	Completed for all three countries -December 2021
		WP8.2	Set up the sample storage system and shipment for blood samples	Agreement with partner labs for sample preparation and storage		Check with Indonesian team if -80 degree freezer has been purchased
		WP8.3	Development of questionnaire/tool, incl. translations	Questionnaire for IYCF, food security, health and nutrition - one for each country	Completed for all three countries -January 2021		0
		WP8.4	Development of software for electronic data collection	Software application in place for data collection of cohort study	Interviews-February 2021 To start March 2021	Have had interviews with two potential app developers. Awaiting final decision on who to hire to develop the App.
		WP8.5	Develop protocols, check lists and field manuals for data collection	Protocols and training of field staff for data collection and storage	Completed	Awaiting for Hub SOP template and signoff of SOPs
		WP8.6	Capacity building: training of hair sample, blood samples and breastmilk sample collection among team; train enumerators (interview, anthropometry, dietary recall) and standardization	Training provided to colleagues across Hub	Completed for all three countries for anthropometry (adult), anthropometry standardization and dietary recall, completed for India and Indonesia for Hair samples	Taking hair samples in Senegal is very sensitive and therefore have not done the hair sample training. Blood sample training done by Biochemistry teams in all three countries. Training for anthropometry for infants still needs to take place.
		WP8.7	Training in approaching sensitive issues and in recognising mental health symptoms	researchers/colleagues receive training	This training has occurred in Indonesia and is planned for Senegal and India.	This is being organised by the pschology teams in each of the countries. SOPS for referrals are being developed by country leads and the hub.
		WP8.8	Complete USG scans (mother, multiple)	Ultrasound scans are completed with pregnant women	Ongoing	A commercal company who will be performing the USG scans in India has been sourced.	0
		WP8.9	Data collection on anthropometry (mother, full anthropometry in 2nd & 3rd trimester, weight only at 1, 2, 3, 4, 5, 6, 9, 12, 18 and 24 months after birth)	Data collected according to SOPs (responses on database)	Ongoing	Refreshment training is ongoing throughout the study	0
		WP8.10	Blood and hair sample collection to assess maternal micronutrient status and hair cortisol (stress) levels (mother, 2nd trimester and 3 months after birth)	Sample collected according to SOPs (asset tracking)	Expected due date is 3 months after last birth in each country		0
		WP8.11	Measurement of dietary intakes in mothers (2nd and 3rd trimester) and child (6, 9, 12, 18 months old ) A 10% sample will have a second 24 hour dietary recall at each time-point.	Data collected according to SOPs (responses on database)	Expected due date at the end of the study data collection
		WP8.12	Data collection on anthropometry (father within a month of birth of infant)		Expected due date 1 month after the last birth in each country		0
		WP8.13	Data collection on anthropometry (infant, full anthropometry, birth, 3, 6, 9, 12, 18, 24 months. Weight only at 2, 4, an 5 months)				0
		WP8.14	Data collection: questionnaire health worker and mother (new born)			This questionnaire has moved to Stephen Allen's team	0
		WP8.15	Administration of questionnaires on key life events, physical activity and education to mothers at birth of the offspring.			These questionnaires have been moved to other workstreams in the hub, life-events (Claire), physical activity (Paul), education (Julie)	0
		WP8.16	Dietary intakes, breast feeding and complementary feeding practices in infants (repeat 24h dietary recall at 6,9,12 and 18 months).		Expected due date at the end of the study data collection
		WP8.17	Breastfeeding (1-6 months after birth) and IYCF questionnaire (at 3,6,9,12,18 and 24 months)		BF- expected due date 6 months after last birth in each country. IYCF-Expected due date at the end of the study data collection		0
		WP8.18	Breastmilk (3 months after birth) and maternal hair sample (2nd trimester and 3 months after birth) collection to assess the nutrient content of breastmilk and hair cortisol levels	Breastmilk sample and hair sample collected (asset tracking)	Expected due date 3 months after the last birth in each country	A temperature and time tracker is being sourced for the samples.	0
		WP8.19	Blood sample (6 ml plasma, 6ml serum 1mL in Indonesia), 120ul for CBC) in mothers at the third trimester to measure micronutrient status: RBC folate, Amino Acids, Vit D, homocysteine, CBC (Hb&Hct) Vit 12, 9, MMA, Choline, Betaine, Ferritin, TfR, CRP, AGP, Hepcidin, RBP fatty acids, minerals (Fe, Zn, Se, Cd, Pb, Hg, As, Al, Cu, Ca, Cr, Co), serum zinc, retinol, folate, vitamin B12.	Sample collected according to SOPs (asset tracking)	Expected due date after the last birth in the three countries	There are slight variations with regards to amounts and parameters analysed, these are documented in the blood sample SOP	0
		WP8.20	Data management, quality control and cleaning	Clean dataset stored on Hub Repository	Ongoing	To complete data quality summaries for Hub
		WP8.21	Blood sample (2.5ml plasma (1.5mL in Indonesia, 0.7ml serum (1mL in Indonesia), 20ul for CBC) in infants at 6 months to measure micronutrient status: RBC folate, Amino Acids, Vit D, homocysteine, CBC (Hb&Hct) Vit 12, 9, MMA, Choline, Betaine, Ferritin, TfR, CRP, AGP, Hepcidin, RBP fatty acids, minerals (Fe, Zn, Se, Cd, Pb, Hg, As, Al, Cu, Ca, Cr, Co), serum zinc, retinol, folate, vitamin B12.	Analysis conducted according to agreed SOPs, outputs with results	Expected due date after 6 months after the last birth in the three countries	There are slight variations with regards to amounts and parameters analysed, these are documented in the blood sample SOP
		WP8.22	Assessment of the nutrient content of breastmilk (3 months post-partum)		Ongoing
		WP8.23	Assessment of urine iodine content from mothers (10 ml) from mothers from the 3rd trimester, 3, 6 and 12 and 24-months post-partum. (CHECK WITH SENEGAL)			This has moved to Parasite workstream
		WP8.24	Assessment of urine iodine content from infants (10 ml) at 18 and 24 months. (CHECK WITH SENEGAL)			This has moved to Parasite workstream
		WP8.25	Anthropomorphic assessment		Ongoing
		WP8.26	Assessment of symptoms of depression and perceived stress at enrolment, third trimester of pregnancy, 3,6,12 and 24 months post-partum.	Data on maternal psychosocial status and mental health, including: data on depression symptoms	Ongoing	Should this have a key with number 9 in front as it is WP9?
Workpackage 10: Behaviour/Home Environment	Robert Dreibelbis (LSHTM), Naveen Kumar R (India), Umi Fahmida (Indonesia), Roger Tine (Senegal)	WP10.1	To develop research protocols, provision of technical support and strategic guidance, data collection and data interpretation for convenience / snack food formative research.	Formative research protocol exists			0
		WP10.2	Core cohort: To collect and summarise morbidity/mortality data from health card and parents/guardians and develop SOP to this effect.	SOP produced and disseminated across teams, Morbidity/mortality data collected and shared			0
		WP10.3	Core cohort: To collect WASH / home environment / household behaviour data at multiple points and develop SOPs, questionnaires and direct observation protocols to this effect.	SOP produced and disseminated across teams, Observational data on WASH/home environment collected and shared			0
		WP10.4	Core cohort: To perform environmental sampling (water, food, surface swab, fly, at multiple points) and develop SOPs for sample collection, storage, and analysis.	SOP produced and disseminated across teams			0
		WP10.5	Core cohort: To develop research protocols, to provide technical support and strategic guidance, to perform data collection and data interpretation for food hygiene formative research.	Data collected according to SOPs (responses on database)			0
		WP10.6	Non-core cohort activities: To perform a Case-Control Study (800 stunted and 800 non-stunted children nested within Hep B cohort).	Data collected according to SOPs (responses on database)			0
		WP10.7	Non-core cohort activities: To develop a plan for the analysis of the Hep B cohort data with relevant Hub implications (e.g.: pre-natal conditions and stunting).	Analysis plan produced and shared with relevant colleagues			0
		WP10.8	To perform segmentation analysis: to produce a segmentation analysis plan linking data from the behaviour stream (mortality/morbidity data, WASH/household behaviour data/environmental data and food hygiene/snack food formative research), with other Hub data.	Analysis conducted according to agreed SOPs, outputs with results			0
Workpackage 11: Education and Child Development	Lynn Ang, Julie Dockrell (University College London), Sylvia Fernandez Rao (India), Risatianti Kolopaking (Indonesia), Moustapha Ndiaye (Senegal)	WP11.1	A systematic review of existing evidence of validated measures and tools.	Record of review process and decisions made as a result of it	Completed	Munoz Chereau, B., Ang, L., Outhwaite, L., Dockrell, J., & Heffernan, C. (2021). Measuring Early Child Development across Low and Middle-Income Countries: A Systematic Review. Journal of Early Childhood Research.
		WP11.2	Main cohort: Training for practitioners and/or researchers in delivering tests 12 months: Ox-NDA, Bayley IV, HOME Environment 24 months: Inter-NDA, Bayley IV, HOME Environment	Trained researchers and/or practitioners in delivering cognitive tests and HOME observations	Training and pilot in summer 2021	A contract with an external expert (Michelle Fernandes) in underway to train coutry teams to adapt and use the Ox-NDA (12 months) and Inter-NDA (24 months). Adaptation for the Bayley IV has started.
		WP11.3	Main Cohort: Development of a standard proforma for partners to complete about measures of child development and home environments (OX-NDA, Inter-NDA, Bayley IV, HOME)	Standard proforma of child and environment assessment fo the main cohort	Summer 2021	The proforma will be created during the training sessions.
		WP11.4	Main cohort: Developmental profiling of children by standardised screening measures of language and cognition completed by enumerator at 12 months and 24 months.	Profiling takes place, recorded in database	Data collection is expected to start in July 2022 for the 12 months assessments and in July 2023 for the 24 months assessments.	The teams are being trained to adapt and use the measures.
		WP11.5	3-5 ear-old study group: Training for practitioners and/or researchers in delivering the tests IDELA, MELE Classroom observation tool	Trained researchers and/or practitioners in delivering IDELA and MELE	MELE Training completed by June 2021.	See MELE SoP for a detail of the training process. The first meeting with all the country teams was lead on the 19th of February and 9 webinars have been planned until June 2022. Contracts is underway to access the IDELA.
		WP11.6	3-5 year-old study group: Developmental profiling of children by detailed child-level neurodevelopmental assessments (IDELA)	Profiling takes place, recorded in database	Data collection is expected to start in April 2022	Contracts are underway to use the assessments
		WP11.7	3-5 year-old study group: Observations and assessment of early learning environments e.g. through observations of adult care-giver and child interactions in the home and preschool settings.	Interviews with teachers and parents, and assessments of environments	Phase 1: June-Sept 2021 Phase 2: April-Sept 2022
		WP11.8	Qualitative Teacher Interview to understand teachers' roles, perceptions and practices in children’s learning environments.	Integrated within the MELE Observations	Training: May/June 2021 Data collection: June-Sept 2021		0
		WP11.9	Development and dissemination of best practice learning guidelines to support stunted children.	Record of dissemination process, list of recipients	Planned in 2023 as it will be informed by the data collected in 2021 and 2022		0
Workpackage 12: Evaluation of the Best Practice Toolkit for Teachers	Marie Gaarder, Monica Jain (3ie)	WP12.1	Engagement with the education team to understand the details of their best practice toolkit and plan for implementing it	Record of emails and meetings, informs rest of WP
		WP12.2	Design the impact evaluation of the best practice toolkit, considering various options for the identification strategy with preference for a clustered- RCT.	Record of design process
		WP12.3	Presenting the design to the education team and the three country teams, probably through videoconference	Videoconference(s) for UK team and in-country teams delivered			0
		WP12.4	Design the baseline questionnaire, with any necessary adaptations for the three countries	Questionnaire produced - one for each country			0
Workpackage 13: Mapping the Food Environment	Suneetha Kadiyala (LSHTM); Delia Randolph (ILRI); Barbara Haesler (RVC); Bhavani Shankar (SOAS), Umi Fahmida (Indonesia)	WP13.1	Identify, review and compare existing instruments (questionnaires, protocols, tools and methods) to assess home food environment.	Record of review process and decisions made as a result of it		Dominic Rowland, supervised by Suneetha Kadiyala and Bhavani Shankar, has undertaken a review of instruments and their pervious applications
		WP13.2	Review the use of existing metrics and protocols and their prior use in LMIC settings.
		WP13.3	Develop, test feasibility and validate instruments to measure home food environments at the household level.	Interview protocol for community and household developed and finalised		Dominic Rowland, supervised by Suneetha Kadiyala and Bhavani Shankar, has visited Indonesia and carried out formative qualitative work to underpin the design of instruments
		WP13.4	Collect datasets on home environment at the household level (multiple points)	Qualitative and quantitative data on the food environment at the household level (interview records, e.g.)			0
		WP13.5	Define data format and quality standards, develop, pilot-test and refine data collection protocols for the assessment of the home environment at the household level.	Tools and metrics for food environment at community level finalised
		WP13.6	Test internal and external validity of the home food environment metrics, by application in case study sites.	Tests take place, outputs inform rest of WP
		WP13.7	Identification of metrics relevant for children’s diet and quality.	Metrics are identified, those relevant are listed
		WP13.8	Develop tools and metrics to measure the food environment at the community level.	Metrics are developed and disseminated
		WP13.9	Perform statistical analyses and qualitative analyses of the food environment at community level	Analysis of food environment at community level complete
		WP13.10	Validate food metrics.	Metrics are validated, record of validation process
Workpackage 14: Analysing Diets (Overlap with WP8)	Elaine Ferguson (LSHTM), Hilary Davies-Kershaw (LSHTM), Suneetha Kadiyala (LSHTM); Delia Randolph (ILRI); Barbara Haesler (RVC); Bhavani Shankar (SOAS), Umi Fahmida (Indonesia)	WP14.1	A 4-pass interactive 24-hour dietary recall (with repeat 24-hour recalls on a 10% sub-sample) will be collected by trained research assistants from women during the 2nd and 3rd trimesters of pregnancy; and from infants at 6 m, 9 m, 12 m and 18 m of age	Data collected according to SOPs (responses on database)	Expected due date after 24 months after the last birth in the three countries		0
		WP14.2	From birth to 6 m of age, a questionnaire will be administered each month by trained research assistants to collect information on breastfeeding practices. From birth to 24 months, weekly infant morbidity (pictoral) data will be collected.		Expected due date after 24 months after the last birth in the three countries		0
		WP14.3	The height, sitting height, weight, mid-arm circumference (MUAC), skinfolds (triceps, sub-scapular, suprailiac) of women will be measured by trained anthropometrists during the 2nd and 3rd trimesters of pregnancy		Expected due date after the last birth in the three countries
		WP14.4	The height, sitting height, weight, MUAC, skinfolds (tricep, bicep and subscapular) of the infants' fathers will be measured by trained anthropometrists		Expected due date 1 month after the last birth in the three countries
		WP14.5	Each infant's weight, recumbent length, head circumference and MUAC will be measured at birth by trained anthropometrists.		Expected due date 1 month after the last birth in the three countries
		WP14.6	Each infant’s recumbent length, knee-to-heel length, weight, head circumference, MUAC and skinfolds (triceps, sub-scapular) will be measured by trained anthropometrists at 3 m, 6 m, 9 m, 12 m, 18 m and 24 m of age; and their weight will be measured each month from birth to 6-months of age.		Expected due date 24 months after the last birth in the three countries
		WP14.7	Fasting (if feasible) venepuncture blood samples (14 ml (depending on country)) will be collected in 3rd trimester by a trained phlebotomist. Hair samples will be collected from women during the 2nd trimester and 3 months after pregnancy by trained ennumerators	Sample collected according to SOPs (asset tracking)	Expected due date 3 months after the last birth in the three countries	I have removed urine	0
		WP14.8	Breastmilk samples will be collected from women at 3m post-partum with support from trained female research assistants.	Breastmilk sample collected (asset tracking)	Expected due date 3 months after the last birth in the three countries		0
		WP14.9	Non-fasting venepuncture blood samples (2.5 ml) and urine samples (5-10 ml) will be collected from infants at 6 m of age	Sample collected according to SOPs (asset tracking)	Expected due date 6 months after the last birth in the three countries		0
		WP14.10	Analysis of breastmilk and blood data	Analysis conducted according to agreed SOPs, outputs with results	Completed		0
		WP14.11	Development of Food Composition Table in Senegal and linear programming analyses completed, using Optifood, to identify food value chains to strengthen in all three countries		Completed
Workpackage 15: Mapping value chains and analysing food safety issues for key animal source foods of relevance to stunting in the diet	Delia Randolph (ILRI); Barbara Haesler (RVC); Paula Dominguez-Salas (ILRI); Bhavani Shankar (SOAS), Umi Fahmida (Indonesia)	WP15.1	Review and comparison of existing protocols, tools and methods to assess food safety at the household.	Record of review process and decisions made as a result of it	Completed	Completed - previous protocols, tools and methods available were compiled and reviewed to identify which are relevant to the Stunting hub work. Output: Repository of suitable tools
		WP15.2	Identification and documentation of relevant tools and methods to assess food safety risks at the household in relation to stunting.			March 2020 update: Protocols, tools and methods were drafted, and had several rounds of revision. Final agreement with the broader team on final tools still pending. Pathogen list and analysis capacity discussed with India and Indonesia but it has been impossible to discuss with Senegal
		WP15.3	Development and validation of protocols, tools and questionnaires	Instruments for food safety analysis in animal source food system in place; Tools for food safety assessment at the household level in place		March 2020: Food safety instruments have been compiled and some of the tools drafted for ASF systems; they require further work, testing and revision
		WP15.4	Dataset on food safety at the household level (Cohort)	Dataset developed for each country			0
		WP15.5	Characterisation of food safety risks (risky food, hazards and/or practices) (Cohort) at the level of the household by means of statistical data analysis and risk assessment.	Food safety risks characterised at household level in each country			0
		WP15.6	Review on food safety metrics of use in LMIC.	Outputs of review of food safety metrics used and decisions informing development of new index
		WP15.7	Development of a new food safety index with identification of relevant underpinning metrics.
		WP15.8	Develop and validate food safety index of relevance to children’s diet quality and health at the level of the household	Food safety index validated based on data collected
		WP15.9	Literature review and Comparative analysis of value chain and related approaches (e.g. value chain, value webs, network analysis) across three countries including protocols for biological sampling in food chains.	Outputs of reviews		March 2020: Literature review in process. Compilation of value chain approaches, including protocols for biological sampling in food chains done. Output: Repository of relevant value chain questionnaires and draft lab analysis protocols
		WP15.10	Identification of suitable tools and methods for food safety analysis in system.	Record of tools and methods and evidence of suitability
		WP15.11	Development, field testing and feasibility assessment of instruments (protocols, tools, questionnaires) for food safety analysis in animal source food systems.	Instruments for food safety analysis in animal source food system in place; Tools for food safety assessment at the household level in place		Questionnaires developed and available on glasscubes. Country teams have piloted questionnaires and changes are being made.
		WP15.12	Compilation of available and relevant datasets from global and national sources.	Datasets sourced and compiled, list of the ones being used		A review on food safety metrics of use in LMIC has been conducted by ILRI. RVC has developed a concept for what the indicator would look like. Based on this information, Caroline Bosire has developed a generic sample size calculation, which will need to be applied with specific data from the three countries. June 2019 to now (ongoing)	0
		WP15.13	Application of the instruments developed (data collection) across 3 countries by in-country partners.	Developed instruments are applied in the three countries, evidence of application			0
		WP15.14	Value chain/value network analysis for the foods selected.	Food value chain analysis
		WP15.15	Food safety assessments of the foods selected in the value chains/networks (including risky practices and information on microbial risks based on sampling and testing).	Assessment complete
		WP15.16	Characterisation of the key points of food safety risks, key nodes & connectedness (for value chains and food safety) including governance. (6, 9, 12 and 18m)	Food safety risks identified - evidence produced and data entered into dataset
		WP15.17	Identification of potential improvements that could be made for safer food systems.	Process documents specifying how this was achieved and a list of recommendations
Workpackage 16: Conducting system dynamics modelling of market-based interventions to deliver foods of key relevance to stunting	Bhavani Shankar (SOAS); Suneetha Kadiyala (LSHTM); Delia Randolph (ILRI); Barbara Haesler (RVC), Umi Fahmida (Indonesia)	WP16.1	Review of system dynamic models, and identify elements from food environment and value chains to include in model.	Record of review process - elements selected and rejected
		WP16.2	Identification and preparation of secondary datasets, data cleaning and preparation;	Data obtained from physical, home, food environment			0
		WP16.3	Protocol development for group model building with stakeholders.	Protocol for group model building with stakeholders
		WP16.4	Deliver workshops for group model building.	Workshops delivered to appropriate audience			0
		WP16.5	Use all the data above and from other systems level data to model (system dynamics) on what kind of interventions delivered at market level may improve access to safe and nutritious foods all year long to children;	System dynamic model in place (After: System dynamic building process: conceptualisation; formulation; testing and implementation)
		WP16.6	Stakeholder workshops and help identify foods that are feasible and can bridge nutrient gaps found in 3 different sites.	Stakeholder workshops conducted and findings from them			0
Workpackage 17: The Typology of Stunting	All co-investigators	WP17.1	Compile interdisciplinary research	Draw on shared Hub library of resources
		WP17.2	Development of typology of stunting	Record of process - interpretation of work package outputs, development of typology, feedback from experts and stakeholders, necessary refinement
Workpackage 18: Egg intervention (Indonesia, with pregnant women)	Elaine Ferguson (LSHTM), Umi Fahmida (Indonesia)	WP18.1	SOPs in place, incl. quality control	SOP produced and disseminated across teams
		WP18.2	Formative research (focus group discussions and in-depth interviews with mothers and family as well as community health workers) before the start of the study to understand the perceptions and beliefs of mothers regarding the egg consumption	Data collected and specific messages developed to promote egg supplementation focusing on the nutritional benefits of eggs			0
		WP18.3	Identification of sample and control group (n=180)	90 women to receive eggs, 90 women as control group			0
		WP18.4	Source of eggs identified and procured	Eggs will be procured locally from a verified supplier which will be a small to medium sized certified poultry farms in the surrounding areas and adhering to the Indonesian Integrated Food Safety Network			0
		WP18.5	Visit to source of eggs (farm)	Vist to farm by UK and Indonesian colleagues, end of trip reports			0
		WP18.6	Staff trained in process, e.g. cooking eggs, delivery of eggs, explaining process to pregnant women, how to spot signs of allergic reaction and how to respond in case of anaphylaxis	Enumerators receive adequate training for intervention processes			0
		WP18.7	Purchase of epi-pens (in case reaction)	Epi-pens procured and in possession by enumerators			0
		WP18.8	Quality control for egg freshness	Assessment of microbial contamination will be done in a random sample throughout the intervention; record of tests and issues			0
		WP18.9	Assess nutritient composition of eggs on sub-sample	Nutrient composition of eggs would be assessed periodically at food lab using a pre-specified protocol			0
		WP18.10	Eggs cooked and delivered etc. according to protocool	Number of women receiving eggs as a dietary supplement; record of one egg three times a week delivered			0
		WP18.11	Ascertain compliance of egg consumption every week during home visit to deliver the eggs	Project staff to ascertain pregnant women are following procedure regarding the egg intervention, Record of checks and any issues provided to project team, documented under the participant’s record on electronic tablet
		WP18.12	Data collected	Relevant data is collected/generated from samples and shared			0
		WP18.13	Data analysis, assessed against outcomes in cohort study (length for age Z scores, biomarkers, epigenetic signatures, infant cognition, clincial outcomes etc.)	Data analysis conducted, outputs produced for dissemination
WP 19: Egg intervention (India, with infants)	Elaine Ferguson (LSHTM), Bharati Kulkarni (India)	WP19.1	Participant recruitment: Pregnant women (n=590) in the second trimester of pregnancy residing in the slum will be enrolled in the study over a period of 10 months.	590 pregnant women recruited to study			0
		WP19.2	Of these, 180 children would participate in the egg intervention trial; 90 children would be randomized to intervention arm and 90 to the control arm (the control arm children would be a part of observational cohort and would contribute to the data following cohort study protocol along with blood parameters needed or the egg intervention study). Selection of study participants for the egg interve…	180 infants identified as the intervention group (n=90) and control group (n=90)			0
		WP19.3	Staff will visit daily throughout the supplementation period to deliver the intervention. Morbidity data would be collected every 2 weeks following the same protocol in the observational cohort children and 90 intervention group children.	Data collected according to SOPs (responses on database)			0
		WP19.4	Data will be collected on dietary intakes, home environment, blood samples for maternal nutritional status indicators etc. (in all 590 children) following a protocol identical to the observational cohort study.				0
		WP19.5	Measures of anthropometric outcomes (weight, MUAC, head circumference) will be taken at 12, 18 and 24 months.				0
		WP19.6	Episodes of hospital admission at 12, 18 and 24 months and episodes of sick-child clinic visits will also be recorded at 12, 18 and 24 months.				0
		WP19.7	Data will be analysed using generalised linear models (GLM) with treatment as the only predictor, generating the estimates of treatment effects and their 95%CI.	Data analysis conducted, outputs produced for dissemination
		WP19.8	All statistical analyses will be described in detail in the Statistical Analysis Plan. Demographic, clinical and laboratory data will be summarised using simple descriptive statistics.
WP20: Synbiotics intervention (Senegal)	Stephen Allen (LSTM), Babacar Faye (Senegal)	WP20.1	Participants: n=300 infants from 0-6 months; randomised, open study with n=150 controls drawn from observation cohort.	Cohort of 300 participants recruited, and 150 infants from observational cohort identified randomly			0
		WP20.2	Directly observed administration of pre/synbiotic to infants daily for first 10 days and then weekly to age 6 months in n=300 infants; feasibility of intervention and compliance recorded.	Intervention carried out with 300 infants (each infant will receive approx. 35 doses)			0
		WP20.3	Undertake pharmacovigilance/monitoring and reporting of serious adverse events.	Infants' reactions are monitored, serious events are reported and correct procedures followed		Standard operating procedure and case report form for reporting and recording serious adverse events have been developed (11-12/2020). The SOP and form will be very important in ensuring that the reporting of serious adverse events in the SENGSYN study is accurately done and standardized.
		WP20.4	Measure gut health parameters (as above) at ages 1, 6 and 24 months in n=450 infants (300 intervention; 150 controls).	Gut health parameters measured three times for 450 infants and recorded in Hub repository			0
		WP20.5	Gut health parameters described in intervention and control groups at ages 1, 6 and 24 months.	Outputs from analysis and evaluation
		WP20.6	Compare gut health parameters, nutritional status and morbidity/mortality according to intervention group.
		WP20.7	Evaluation of effect of pre/synbiotics on gut health parameters, nutritional status and morbidity/mortality.
WP21: Best Practice Teacher Training	Lynn Ang (IoE)		See WP11, 12
WP22: Decision Support Tool for Policy Makers	Peter Wood (Birkbeck)	WP23.1	Collection of opinions and questions from policy makers and key stakeholders.	Process notes on all stages of designing, developing and refining the decision support tool, including incorporating feedback from users			0
		WP23.2	Refinement of the tool to meet users’ expectations: mapping the level of detail, types of analyses, visualisation tools, describing how connections among the different types of data (quantitative and qualitative) might be explored.
		WP23.3	Decision making on type of data that needs to be extracted from the various sources for use by the tool; whether this data should be extracted from the sources at query time or should be materialised in a separate database what form this separate database should take
		WP23.4	Decision as to whether a knowledge graph or ontology should be constructed for the data; the methods to be used for analysis; the technologies to be used for data storage, analysis, visualisation, exploratory search;
		WP23.5	Deployment of a relevant data storage service and necessary queries for data extraction/transformation; implementation of the analysis techniques necessary to provide decision support; implementation of the visualisations necessary to support decision making; implementation of exploratory search; testing each of the above during development; making each sub-system available to users for evaluatio…
WP23: Science Message for the Hub	Rachel Mason (SMS) and all Hub co-investigators	WP25.1	Review of project papers to produce draft outline of project science message/s	First draft outline of project science messages produced (using project papers stored on shared Glasscubes workspace)		Initial work carried out with information available and to support meetings and events to date	0
		WP25.2	Facilitation of partner meeting to establish and agree science messages	Meeting(s) to establish and agree the science messages		This is an ongoing activity with initial progress through this activity for Indonesia only	0
		WP25.3	Development of science communication strategy to disseminate key science message to identified project stakeholders, including researchers, governments, NGOs, in-country child and family groups, UK schools and UK stakeholders.	Science communication strategy document produced and disseminated		Work started but other field study site visits required for further progress. See also WP25.26 - UK event, progress made.	0
		WP25.4	Recruitment/allocation and training of programme staff	Training provided to colleagues across Hub	Complete	Project staff allocated.
		WP25.5	Establishment of initial relationships with in-country research groups	Science Made Simple representatives to visit study sites, including schools		Indonesia: Good progress was made. SMS met members of the research team, learning more about the roles, responsibilities and challenges for their tasks. SMS also attended a day of enumerator training at their basecamp, which provided a great deal of information about the scope of their work and the challenges they face to deliver	0
		WP25.6	Field research to study site countries to identify themes, language and cultural context, establish community connections and reinforce research group connections	Science Made Simple representatives to visit study sites, including schools; post-trip reports		Visit to Indonesia January 2020 (24 Jan - 6 Feb), others delayed due to Covid-19. . Topics raised included challenges relating to geographical spread of participants, access to them as groups and individuals, issues of languages, need to retain particpants on the study over time	0
		WP25.7	Identification of engagement objectives and target audiences	List of target audiences in each country (to be added to throughout Hub lifetime), and what the engagement objective is for each		Indonesia: Initial ideas were developed which could be achievable for this site and communities. SMS favours a cascade model, working directly with enumerators to codevelop public engagement materials which enumerators can deliver during their meetings with participants. These activities would deliver key science messages with the aim of raising awareness of the work of the hub, supporting partic…	0
		WP25.8	Identification of suitable community environments	List of appropriate community environments for each country (to be added to)		In progress in Indonesia	0
		WP25.9	Research and development of community engagement materials	Written record of research, development, changes etc. to community materials for each country		Work started but other field study site visits required for further progress. During Covid-19 delays: Information gathered on in-country research teams, including individuals’ skill sets and levels of expertise in relation to participation in public engagement training and delivery
		WP25.10	Trialling of community materials
		WP25.11	Amendment of community materials
		WP25.12	Delivery of community programme in study site countries in 2-week periods, twice in each country over two years (Project years 2-3)	Community programme designed, delivery plan in place and adhered to			0
		WP25.13	Monitoring and evaluation of community programme	Monitoring and evaluation plan, and relevant outputs		Workshop observations – shared values workshops in Senegal. Information gained on Kaffrine environments and customs, Senegal researchers, Kaffrine community members.	0
		WP25.14	Recruitment/allocation and training of programme staff	Training provided to colleagues across Hub		Project staff allocated.
		WP25.15	Identification of presentation objectives and target audiences	List of target audiences in each country (to be added to throughout Hub lifetime), and what the presentation objective is for each
		WP25.16	Identification of suitable school partners	List of school partners			0
		WP25.17	Research and development of engagement materials for schools	Written record of research, development, changes etc. to school materials
		WP25.18	Trial schools’ materials
		WP25.19	Amendment of schools’ materials
		WP25.20	Delivery of programme of one event in a minimum of 12 different UK schools across three years (Project years 3-5)	School events programme designed, delivery plan in place and adhered to		Raising awareness amongst teacher networks of stunting hub and potential for enrichment activity for UK students. Expression of interest received from UK secondary school to participate in schools’ engagement. Initial development of ideas to create researcher training and community engagement materials. This can be further developed based on transcripts from meetings from the Shared Values team.	0
		WP25.21	Monitoring and evaluation of school events	Monitoring and evaluation plan, and relevant outputs			0
		WP25.22	Identification of suitable stakeholder groups/events	List of stakeholder groups and what events programme should be for those identfied
		WP25.23	Research and development of materials for stakeholder groups/events	Written record of research, development, changes etc. to stakeholder materials		Started (WP25.26)
		WP25.24	Trialling of materials			WP25.26 - Royal African Society Parl. Event was a useful testbed for initial public engagement activity ideas
		WP25.25	Amendment of materials
		WP25.26	Delivery of programme of a minimum of 9 events across three years (Project years 3-5)	Stakeholder events programme designed, delivery plan in place and adhered to		Achieved: Royal African Society Parliamentary Event Attendance at event: approx. 30. Information on orgs and individuals attending available from LIDC	0
		WP25.27	Monitoring and evaluation of events	Monitoring and evaluation plan, and relevant outputs			0
		WP25.28	Review of and application for extension funding for public engagement	Application for extension funding for public engagement written, reviewed and edited

## Sheet: Observational fieldwork
CORE OBSERVATIONAL COHORT FIELD WORK				Before birth				First two years of life																									3 to 5 years
Generic CORE500 project month	Senegal	India	Indonesia	1st trim	2nd trim	3rd trim		1	2	3	4	5	6	7	8	9	10	11	12	13	14	15	16	17	18	19	20	21	22	23	24		Education cohort 36-60
Generic CORE500 cohort				PEGNANCY				BIRTH											1 yr												2 yr		3-5 yrs
EPIGENETIC WORKSTREAM
Short parental life history questionnaire (timing of completion not critical)								History Q
Saliva sample father								saliva
Saliva sample mother								saliva
Saliva sample offspring								saliva																							saliva		saliva (n=50)
NUTRITION WORKSTREAM
Anthropometry (mother)					Anthro	Anthro			Anthro	Anthro	Anthro	Anthro	Anthro			Anthro			Anthro						Anthro						Anthro
Anthropometry (father; at time of saliva collection)								Anthro
Anthropometry (offspring)								Anthro	Anthro	Anthro	Anthro	Anthro	Anthro			Anthro			Anthro						Anthro						Anthro
Data collection (maternal diet)					Diet	Diet
Data collection (offspring diet )													Diet			Diet			Diet						Diet						Food Q
Data collection ( questionnaires - mother)					Ques	Ques		IYCF, birth		Ques			Ques			Ques			Ques						Ques						Ques
Data collection ( questionnaires - father/head of household)								Livelihood																	Livelihood
Data collection (maternal health)					Health			Health
Data collection (offspring health and breastfeeding)								Health	Health	Health	Health	Health	Health			Health			Health						Health						Health
Blood sample collection (two samples from mother)						2x7ml							2x7ml
Blood sample collection (one sample from offspring for nutrition and gut health measurements)													2.5ml																		2.5ml
Urine sample collection (mothers, for nutrients, Iodine only? Collection in Senegal=20ml)						10ml							10ml												10ml						10ml
Urine sample collection (offspring, for nutrients, Iodine only? Collection in Senegal=20ml)													10ml												10ml						10ml
Breastmilk sample collection										?ml			?ml
Hair sample (mother, for cortisol)						hair				hair						hair
MICRBIOME WORKSTREAM (CONFIRMED WITH ALAN)
Stool sample (offspring)								5g					5g																		5g
GUT HEALTH WORKSTREAM (CONFIRMED WITH STEPHEN)
Blood sample for gut health/inflammation markers (offspring)													200ul																		200ul
PARASITE/PATHOGEN WORKSTREAM (CONFIRMED WITH STEPHEN AND JOANNE)
Urine sample collection (mother, for parasites, Senegal only)						20ml							20ml																		20ml
Urine sample collection (child, for parasites, Senegal only)													20ml																		20ml		20ml
Stool sample (mother)						5g
Stool sample (offspring)								5g					5g																		5g
EDUCATION & CHILD DEVELOPMENT WORKSTREAM (CONFIRMED WITH JULIE AND LYNN EXCEPT SHARED VALUES)
Child - 12 months language & cognition screening (Ox-NDA)																			500
Child - 24 months (inter-NDA)																															500
Child - preschool language and cognition (child assesement language and cognition) IDELA																																	n=?
Early learning environment 12 & 24 months (HOME environment)																			500												500		n=?
School Environment MELE (3-5yrs)
Interviews (record values and beliefs) - Shared values																											n=50						n=50
Interviews with parents on social/cultural expectations of learning and development																											n=50						n=50
Interviews with ECD professionals - Shared values																																	n=50
HOME and FOOD ENVIRONMENT (incl FOOD SYSTEMS) WORKSTREAMS
Water and sanitation survey module						500				500																					500
General hygiene and food hygiene survey module (including animal related routes to food and water safety and sub-clinical inflammation and stunting)													500			500			500						500
Psychosocial Form - Stress module					500					500						500
Psychosocial Form - Social support module										500						500									500
Direct observation (3 hrs, AM or PM block) including animal related routes to food and water safety and sub-clinical inflammationa and stunting													500						500						500
Environmental, food and water sampling (3x / HH): Food sampling (individual food samples), HH water; Flies													500						500						500
Qualitative/Participatory Observations													50						50						50
Food environment: Formative research with Shared Values group to revise the questions in the interview module below.
Food environment: Interview module administered to mother on home food environment (including questions on acquisition of foods for future value chain work)													500			500			500						500
